# Supplementary material for: 3D-printed low-voltage-driven ciliary hydrogel microactuators
Source: Nature. 2026 Jan 14;649(8098):885–93. doi: 10.1038/s41586-025-09944-6 (PMC12823445; doi:10.1038/s41586-025-09944-6)
Supplement: Supplementary file 3 — Supplementary Videos 1–31. [file 41586_2025_9944_MOESM3_ESM.zip]

Archive with 31 entries (31 files):
- 2025-03-07151B-s3/Supplementary_Video_1.mp4
- 2025-03-07151B-s3/Supplementary_Video_10.mp4
- 2025-03-07151B-s3/Supplementary_Video_11.mp4
- 2025-03-07151B-s3/Supplementary_Video_12.mp4
- 2025-03-07151B-s3/Supplementary_Video_13.mp4
- 2025-03-07151B-s3/Supplementary_Video_14.mp4
- 2025-03-07151B-s3/Supplementary_Video_15.mp4
- 2025-03-07151B-s3/Supplementary_Video_16.mp4
- 2025-03-07151B-s3/Supplementary_Video_17.mp4
- 2025-03-07151B-s3/Supplementary_Video_18.mp4
- 2025-03-07151B-s3/Supplementary_Video_19.mp4
- 2025-03-07151B-s3/Supplementary_Video_2.mp4
- 2025-03-07151B-s3/Supplementary_Video_20.mp4
- 2025-03-07151B-s3/Supplementary_Video_21.mp4
- 2025-03-07151B-s3/Supplementary_Video_22.mp4
- 2025-03-07151B-s3/Supplementary_Video_23.mp4
- 2025-03-07151B-s3/Supplementary_Video_24.mp4
- 2025-03-07151B-s3/Supplementary_Video_25.mp4
- 2025-03-07151B-s3/Supplementary_Video_26.mp4
- 2025-03-07151B-s3/Supplementary_Video_27.mp4
- 2025-03-07151B-s3/Supplementary_Video_28.mp4
- 2025-03-07151B-s3/Supplementary_Video_29.mp4
- 2025-03-07151B-s3/Supplementary_Video_3.mp4
- 2025-03-07151B-s3/Supplementary_Video_30.mp4
- 2025-03-07151B-s3/Supplementary_Video_31.mp4
- 2025-03-07151B-s3/Supplementary_Video_4.mp4
- 2025-03-07151B-s3/Supplementary_Video_5.mp4
- 2025-03-07151B-s3/Supplementary_Video_6.mp4
- 2025-03-07151B-s3/Supplementary_Video_7.mp4
- 2025-03-07151B-s3/Supplementary_Video_8.mp4
- 2025-03-07151B-s3/Supplementary_Video_9.mp4
